# Supplementary material for: Recovery of the maternal skeleton after lactation is impaired by advanced maternal age but not by reduced IGF availability in the mouse
Source: PLoS One. 2021 Sep 1;16(9):e0256906. doi: 10.1371/journal.pone.0256906 (PMC8409645; doi:10.1371/journal.pone.0256906)
Supplement: S1 File — (XLSX) [file pone.0256906.s015.xlsx]

## Sheet: Rogowska data
pair	mouseID	state	geno	collected	Age	weaned	Cort_BATA	femur	Cort_CtTh	Trab_BVTV	Trab_TbN	Trab_TbTh	Trab_TbSp	Cort_CtPo
216	194.1B	AMC	f	at_wean	2	0	48.395	14.31	184	8.7	3.4945	44.5	283	5.4
215	194.1D	AMC	k	at_wean	2	0	49.038	13.93	175	3.06	3.1196	35.7	319.7	5.03
212	195.1F	bred	f	3wk_post	2	7	40.967	14.7	164	4.93	3.3384	36.7	297.6	6.52
213	196.1A	bred	k	3wk_post	2	7	46.75	15.25	177	2.24	2.4863	47.8	402.4	4.89
213	196.1B	AMC	k	3wk_post	2	0	56.551	14.3	209	6.93	3.5936	43.2	274.4	5.32
214	197.1A	bred	f	3wk_post	2	7	39.996	15.05	166	3.17	3.3625	37.2	294.3	6.8
215	197.1B	bred	k	at_wean	2	7	40.449	14.65	150	7.73	3.7308	41.1	267	5.53
215	198.1A	AMC	k	at_wean	2	0	48.324	13.94	174	6.98	3.8193	41.7	256.4	5.69
216	198.1B	AMC	f	at_wean	2	0	44.943	14.63	183	7.5	3.867	43.2	256.2	4.75
221	198.1C	AMC	k	3wk_post	2	0	51.566	14.69	190	3.91	2.7691	43.6	363.7	4.61
212	198.1D	AMC	f	3wk_post	2	0	47.243	15.21	190	5.57	3.0258	52.5	328	4.5
216	199.1B	bred	f	at_wean	2	5	39.85	15.05	149	6.8	4.1513	34.6	236	7.91
217	199.1C	bred	k	at_wean	2	7	37.775	14.54	136	6.33	3.7423	38.3	270	6.85
219	200.1A	bred	k	3wk_afte	2	0	50.949	14.32	194	4.57	3.363	42.7	296.1	4.65
219	200.1C	AMC	k	3wk_afte	2	0	50.344	14.41	189	4.63	3.4046	43.7	291.4	4.5
211	201.1A	AMC	k	3wk_post	2	0	49.728	14.58	172	5.43	3.8874	39.1	255.1	6.64
218	202.1B	bred	f	at_wean	2	2	42.348	14.7	163	3.97	3.812	34	261.1	6.04
217	202.1E	AMC	k	at_wean	2	0	54.453	14.36	203	11.49	4.467	45.1	215	4.4
220	203.1A	bred	f	at_wean	2	7	36.163	15.04	147	6	3.8464	39.6	256.7	5.15
220	203.1D	AMC	f	at_wean	2	0	43.863	14.69	177	8.21	4.0167	44.3	245.4	5.81
218	203.1E	AMC	f	at_wean	2	0	45.603	14.71	173	5.33	3.7759	42.1	260.4	6.39
214	204.1A	AMC	f	3wk_post	2	0	45.052	14.89	181	4.22	2.7448	43.1	360.5	5.54
222	204.1B	AMC	f	3wk_post	2	0	45.851	15.37	193	4.47	2.9055	43.2	340.1	5.42
221	204.1C	bred	k	3wk_post	2	7	46.061	14.58	173	3.69	3.0677	35.9	323.9	5.54
222	204.1E	bred	f	3wk_post	2	7	42.656	15.04	169	3.98	3.4611	38.2	292.6	4.79
245	211x213	bred	k	at_wean	2	7	38.927	14.59	143	5.34	3.4969	37.8	285.5	5.78
247	211x221	bred	k	3wk_post	2	7	44.369	14.81	169	2.99	3.0565	32.9	327.8	5.52
247	211x221A	AMC	k	3wk_post	2	0	51.472	14.64	203	5.52	3.5026	41.6	280.3	4.15
244	212x214	bred	f	3wk_afte	2	0	43.581	14.91	181	2.93	3.3797	33	292.8	5.85
244	212x214A	AMC	f	3wk_afte	2	0	44.383	14.37	167	5.66	3.8993	34.9	253.8	6.55
246	212x222	bred	f	3wk_post	2	5	45.741	14.8	185	4.12	3.6719	33.3	270.2	4.45
246	212x222A	AMC	f	3wk_post	2	0	45.336	15.03	184	4.65	3.381	38.3	295.7	4.76
256	213x212	bred	k	at_wean	2	7	38.862	14.86	143	5.84	3.796	37.4	264.6	7.09
249	215x213	bred	k	at_wean	2	7	42.027	14.95	153	5.73	3.3633	39.6	293.9	6.88
249	215x213A	AMC	k	at_wean	2	0	49.155	14.22	176	6.83	3.7661	39.1	261.3	5.73
251	215x221	bred	k	3wk_post	2	6	45.632	14.83	165	4.73	3.1722	40.1	309.9	6.56
251	215x221A	AMC	k	3wk_post	2	0	51.833	14.26	196	6.42	3.231	50.5	304.6	4.68
250	216x222	bred	f	3wk_post	2	7	43.155	15.46	181	2.41	3.0626	32.6	327.2	5.27
250	216x222A	AMC	f	3wk_post	2	0	45.945	15.04	192	4.64	4.1487	32	238.6	8.11
253	217x211	bred	k	3wk_post	2	7	49.596	14.57	183	4.05	3.5204	36.1	281.9	4.88
253	217x211A	AMC	k	3wk_post	2	0	50.016	14.12	189	4.61	3.4191	42.2	285.4	5.55
255	217x215	bred	k	at_wean	2	7	37.482	14.41	137	4.57	3.4291	35.7	289.7	6.4
255	217x215A	AMC	k	at_wean	2	0	47.952	14.32	184	6.07	3.5197	45.5	280.4	5.15
252	220x212	bred	f	at_wean	2	6	37.415	15.37	155	4.16	3.4286	34.3	290	6.02
252	220x212A	AMC	f	at_wean	2	0	45.121	14.67	185	3.27	3.08	40.9	324.8	5.06
254	220x216	bred	f	3wk_post	2	7	43.265	14.98	178	3.53	3.2852	37.5	303.5	5.64
254	220x216A	AMC	f	3wk_post	2	0	46.799	15.13	194	4.31	3.0996	43.2	315.5	5.41
257	222x220	bred	f	at_wean	2	7	34.808	15.35	143	6.77	3.7473	40.2	261.9	7.54
258	245.1A	bred	f	3wk_post	2	7	43.511	15.18	180	3.45	3.5568	33.3	279.7	4.99
260	245.1B	bred	f	at_wean	2	6	38.646	15.38	159	8.95	4.3249	38.9	229.1	5.31
258	245.1C	AMC	f	3wk_post	2	0	48.191	14.74	195	5.25	3.7341	36.4	262.1	3.97
260	245.1D	AMC	f	at_wean	2	0	46.475	14.74	190	10.26	4.2205	48.9	230.8	4.15
264	247.1A	AMC	f	at_wean	2	0	44.123	14.72	180	6.59	3.7898	38.7	257.9	5.93
262	247.1B	bred	f	3wk_post	2	7	42.369	15.35	183	4.66	3.7122	37	266.1	4.71
264	247.1D	bred	f	at_wean	2	7	36.21	14.88	145	8.5	4.1292	39	239.2	5.43
261	249.1A	bred	k	3wk_post	2	7	44.656	14.7	172	4.4	3.4844	39.2	285.7	5.67
261	249.1B	AMC	k	3wk_post	2	0	52.209	14.38	194	3.67	2.8055	40.5	358.9	4.72
263	250.1A	bred	k	at_wean	2	7	37.802	14.79	141	4.33	3.4926	39	284.6	7.76
265	250.1B	bred	k	at_wean	2	7	37.841	14.63	140	4.87	3.6881	34.5	271.2	6.79
265	250.1C	AMC	k	at_wean	2	0	49.354	14.11	182	6.91	3.8185	45.1	257.2	5.18
269	250.1D	bred	k	at_wean	2	7	40.55	14.72	149	4.23	3.9115	37	257.4	6.24
263	250.1E	AMC	k	at_wean	2	0	50.397	14.29	187	8.03	3.7574	44.9	257.9	5.02
269	250.1F	AMC	k	at_wean	2	0	50.115	14.4	190	6.35	3.8272	42.8	254.1	5.1
266	251.1A	AMC	f	at_wean	2	0	47.594	14.9	197	9.7	4.1617	47	233.4	4.92
266	251.1B	bred	f	at_wean	2	7	40.216	15.56	166	10.59	4.6106	38	212.2	5.47
261	253.1A	AMC	k	3wk_post	2	0	51.777	14.56	193	6.03	3.2873	49.1	300.2	4.56
267	253.1B	bred	k	3wk_afte	2	0	51.109	14.43	185	2.36	3.0298	39.8	332.8	5.24
268	254.1A	AMC	f	3wk_post	2	0	42.219	15.33	181	3.42	3.277	33.4	308	4.75
268	254.1C	bred	f	3wk_post	2	7	45.424	15.04	195	5.29	3.3466	42.6	297.3	5.19
271	255.1B	bred	k	3wk_post	2	6	48.25	15.04	184	2.72	3.1026	31.3	327	4.3
271	255.1C	AMC	k	3wk_post	2	0	51.56	14.65	197	3.96	3.1308	46.6	313.9	4.87
271	255.1D	AMC	k	3wk_post	2	0	52.897	14.75	204	3.01	2.5595	46.2	388.2	4.62
272	256.1A	AMC	f	at_wean	2	0	45.302	15.06	191	8.7	3.927	47.6	248.3	4.54
270	256.1B	bred	f	3wk_post	2	7	41.117	15.31	178	4.86	3.5624	38.1	278.1	4.44
270	256.1C	AMC	f	3wk_post	2	0	54.728	14.74	212	4.07	2.727	45.4	358.8	4.05
289	258.1A	bred	k	3wk_post	2	7	46.549	14.6	176	3.96	3.6021	34.6	275.2	5.71
289	258.1B	AMC	k	3wk_post	2	0	51.509	14.37	191	4.34	2.8565	43.8	346.8	4.68
303	258.1C	bred	k	at_wean	2	7	37.624	14.87	140	6.86	3.8108	38.4	264	6.2
303	258.1E	AMC	k	at_wean	2	0	50.376	14.77	193	6.89	3.7109	45.2	261.2	3.95
317	259.1A	bred	k	3wk_post	7	2	43.454	15.15	174	0.63	2.0608	54	482.2	5.51
317	259.1C	AMC	k	3wk_post	7	0	54.346	14.76	219	1.27	2.2782	54.1	436.2	4.39
288	260.1A	AMC	f	3wk_post	2	0	47.757	15.06	204	4.37	3.0469	46.9	327	4.83
302	260.1B	bred	f	at_wean	2	7	35.372	15.06	145	6.17	3.9259	37.9	253	5.88
288	260.1C	bred	f	3wk_post	2	7	41.419	15.33	178	4.34	3.5176	37.3	285.7	4.31
302	260.1D	AMC	f	at_wean	2	0	44.538	14.78	182	5.65	3.4051	43	291.4	4.66
292	261.1B	bred	f	at_wean	2	7	35.981	14.98	144	5.89	4.0217	34.4	245	5.47
292	261.1E	AMC	f	at_wean	2	0	44.475	14.47	178	8.42	4.0476	45	242.7	5.78
296	262.1A	bred	f	3wk_post	2	7	42.23	15.05	176	4.26	3.4337	34.8	288	5.29
296	262.1C	AMC	f	3wk_post	2	0	47.365	14.92	198	5.68	3.2089	46.7	308.4	4.87
300	263.1A	AMC	f	3wk_post	2	0	46.516	14.72	197	6.88	3.6685	43.5	267.8	4.44
300	263.1D	bred	f	3wk_post	2	7	40.581	15.21	173	4.37	3.3202	37.7	300.6	5.54
323	264.1A	AMC	k	3wk_post	7	0	55.036	14.92	224	1.96	1.9159	52.5	552.2	4.55
291	264.1B	bred	k	3wk_post	2	7	47	15.08	176	4.47	3.9178	36.9	252.5	5.12
293	264.1C	AMC	k	3wk_post	2	0	50.645	14.66	194	6.83	3.6643	41.4	264	4.6
293	264.1D	bred	k	3wk_post	2	7	49.963	14.91	188	4.07	3.4314	38.8	286.4	4.93
291	264.1E	AMC	k	3wk_post	2	0	50.345	14.64	195	3.46	3.2621	44.3	308.8	4.78
323	264.1F	bred	k	3wk_post	7	4	41.751	15.19	170	2.45	2.1668	50.9	478.4	5.56
322	265.1B	bred	f	3wk_afte	7	0	40.785	15.41	180	6.06	2.435	65.5	463.5	5.63
322	265.1C	AMC	f	3wk_post	7	0	40.488	15.18	185	3.78	2.2265	55.7	449.2	5.85
327	266.1A	bred	k	3wk_post	7	2	45.388	14.86	181	2.8	2.1355	49.2	492.6	5.34
327	266.1B	AMC	k	3wk_post	7	0	52.291	14.66	213	4.49	2.2742	50.5	446.1	5.15
325	266.1C	bred	k	at_wean	7	7	34.028	14.83	131	3.92	2.3079	38.7	438.6	6.39
326	268.1A	bred	f	at_wean	7	1	42.509	15.39	189	2.19	2.0075	45.8	499.5	4.97
326	268.1B	AMC	f	at_wean	7	0	46.517	15.31	210	4.52	2.2406	54.3	444.6	4.55
295	269.1C	bred	k	at_wean	2	7	43.16	14.34	153	5.75	3.8869	38.9	253.1	5.59
295	269.1E	AMC	k	at_wean	2	0	49.235	14.27	183	8.63	4.4298	40.1	220.7	5.3
324	270.1A	bred	f	3wk_post	7	7	31.198	16.19	144	7.87	2.5125	59.1	397.2	7.51
324	270.1C	AMC	f	3wk_post	7	0	42.741	14.99	190	5.84	2.5902	55.7	374.9	4.79
301	271.1A	bred	k	3wk_post	2	6	45.718	14.66	176	3.25	3.1272	37.4	316.4	4.99
328	272.1A	bred	f	3wk_post	7	1	41.452	15.11	176	3.55	2.23	51.1	457.4	5.67
328	272.1B	AMC	f	3wk_post	7	0	41.571	15.4	177	2.86	2.2358	50.2	443.7	5.48
331	288.1A	AMC	k	at_wean	5	0	49.174	14.74	197	1.94	2.1164	49.1	484.5	5.02
331	288.1B	bred	k	at_wean	5	1	49.943	14.78	196	3.52	2.2366	41.9	452.8	5.08
334	289.1A	bred	f	at_wean	5	7	27.815	15.31	113	4.05	2.2212	38.1	448.9	8.29
334	289.1B	AMC	f	at_wean	5	0	45.333	14.73	194	6.85	2.8466	53.8	347.7	5.43
332	289.1C	bred	f	3wk_afte	5	0	46.784	15.25	199	4.95	2.2908	47.1	450.3	4.77
310	291.1A	AMC	f	at_wean	2	0	46.742	14.5	189	8.7	3.879	45.7	253.2	4.8
336	291.1B	AMC	f	3wk_post	5	0	47.829	15.25	209	4.26	2.6014	45.8	376.5	5.42
338	291.1C	bred	f	at_wean	5	7	31.4	15.93	127	5.07	2.5399	44	401.7	8.4
338	291.1D	AMC	f	at_wean	5	0	46.856	15.46	205	5.28	2.4449	53.5	401.6	5.06
336	291.1E	bred	f	3wk_post	5	7	36.126	15.97	157	3.57	2.3166	44.3	430.9	7.32
310	291.1F	bred	f	at_wean	2	7	33.354	15.4	138	7.04	3.652	40.6	276.7	6.77
304	292.1A	bred	f	3wk_post	2	7	45.311	15.44	192	4.97	3.3607	37.2	296.1	4.02
304	292.1B	AMC	f	3wk_post	2	0	47.376	15.1	200	7.45	3.8355	45.5	257.7	4.31
337	293.1A	bred	k	at_wean	5	7	41.288	15.37	156	6.1	3.0285	36.5	333.5	5.66
337	293.1C	AMC	k	at_wean	5	0	51.479	14.83	206	3.45	2.6586	49.5	382.1	4.88
306	295.1A	AMC	f	at_wean	2	0	46.989	14.68	191	7.47	4.245	38.7	230	4.15
306	295.1B	bred	f	at_wean	2	7	36.248	14.61	142	7.89	4.1173	37.9	238.4	6.35
311	296.1A	AMC	k	3wk_post	2	0	52.436	14.74	194	4.55	3.246	38.7	299.7	4.28
311	296.1B	bred	k	3wk_post	2	7	48.446	14.73	181	4.52	3.6883	37.1	266.4	4.58
309	296.1C	AMC	k	at_wean	2	0	51.874	14.18	188	6	3.622	40.7	268	4.7
309	296.1D	bred	k	at_wean	2	7	43.991	14.8	160	8.26	4.1066	37.7	239.5	5.46
341	297.1A	AMC	k	3wk_post	5	0	51.939	14.53	208	2.87	2.3958	44.6	429.7	4.23
339	297.1B	bred	k	at_wean	5	7	35.358	14.96	129	5.56	2.5133	46.2	405.9	6.28
339	297.1C	AMC	k	at_wean	5	0	53.69	14.81	220	5.24	2.7573	48.3	363.8	4.08
341	297.1D	bred	k	3wk_post	5	4	47.546	15.05	186	4.04	2.4191	45.2	418.9	5.34
333	298.1A	bred	k	3wk_post	5	7	43.61	15.09	169	2.28	2.2508	37.8	439.5	5.68
333	298.1B	AMC	k	3wk_post	5	0	48.49	15.45	212	2.96	2.1482	55	462.3	4.15
313	299.1A	bred	k	3wk_post	2	6	47.234	14.89	178	3.47	3.1428	37.5	315.3	5.3
315	299.1B	bred	k	3wk_post	2	7	46.198	14.8	172	3.12	2.8905	36	351.7	5.08
313	299.1C	AMC	k	3wk_post	2	0	50.307	14.59	190	7.39	3.9542	40.4	245.4	4.58
315	299.1D	AMC	k	3wk_post	2	0	50.998	14.66	198	4.49	3.1009	42.1	317.3	5.27
343	301.1A	AMC	k	3wk_afte	5	0	56.78	14.36	229	5.97	2.7953	50.2	360	4.17
305	302.1A	bred	k	at_wean	2	7	35.874	14.67	129	5.78	3.5398	37.3	283.5	5.41
305	302.1B	AMC	k	at_wean	2	0	48.237	14.36	184	6.19	3.4291	47.1	285.1	5.43
307	302.1C	AMC	k	3wk_post	2	0	52.244	14.2	198	7.56	3.6197	44	267.8	4.55
307	302.1D	bred	k	3wk_post	2	7	47.963	14.99	184	4.44	3.1285	41.9	313.4	4.37
312	303.1A	AMC	f	at_wean	2	0	43.466	15.02	186	6.6	3.6087	44.9	271.3	5.44
312	303.1B	bred	f	at_wean	2	7	36.613	15.27	153	6.51	3.6573	39.8	270.4	5.06
314	303.1D	bred	f	at_wean	2	6	36.475	15.27	149	4.4	3.3528	36	298.4	6.86
345	304.1B	bred	k	at_wean	5	8	33.099	14.99	117	6.26	2.6402	43.2	383	8.42
345	304.1C	AMC	k	at_wean	5	0	50.166	14.5	197	3.8	2.8222	45.6	350	4.81
357	305.1B	AMC	k	3wk_post	7	0	50.256	14.79	210	1.77	2.2292	44.2	449.3	3.97
363	305.1E	AMC	k	3wk_post	7	0	50.74	14.74	204	1.25	2.5296	38.1	446.4	4.15
357	305.1F	bred	k	3wk_post	7	6	39.562	14.99	160	2.56	2.1762	51.4	473.5	5.36
358	306.1B	bred	f	3wk_post	7	5	39.778	15.57	173	2.1	2.0973	42.1	489.2	5.49
358	306.1C	AMC	f	3wk_post	7	0	46.959	15.37	207	4.37	2.2609	49.4	427.7	4.86
346	306.1D	bred	f	at_wean	5	7	30.793	15.7	127	6.04	2.8301	41.2	355	6.61
346	306.1E	AMC	f	at_wean	5	0	45.848	15.36	203	5.48	2.5362	51.3	392.9	5.39
344	307.1C	bred	f	at_wean	5	5	38.18	15.42	162	6.18	2.6738	40.9	374.2	6.18
352	309.1A	AMC	f	3wk_post	5	0	46.238	15.22	195	3.47	2.4243	54.6	410.5	5.06
352	309.1B	bred	f	3wk_post	5	6	33.577	15.78	139	5.09	2.4196	43	432.2	6.23
349	310.1A	AMC	k	at_wean	5	0	54.621	14.97	213	4.36	2.4965	60.9	398.2	5.08
349	310.1B	bred	k	at_wean	5	7	40.905	15.06	151	4.46	2.442	39.6	412.4	6.37
353	311.1A	AMC	k	3wk_post	5	0	53.629	15.09	216	4.13	2.3063	54.5	424.5	4.84
361	311.1D	bred	k	3wk_post	7	5	42.898	14.98	171	5.07	2.56	52.1	388.2	5.82
353	311.1E	bred	k	3wk_post	5	7	42.121	15.38	165	3.52	2.2228	44.8	454	5.46
361	311.1G	AMC	k	3wk_post	7	0	52.721	14.99	215	3.2	2.4526	56.9	436	4.35
356	312.1A	AMC	f	3wk_post	7	0	44.445	15.07	196	2.88	2.2397	51.3	446.7	5.29
356	312.1F	bred	f	3wk_post	7	7	35.431	15.68	152	2.34	2.3093	38	433	6.18
367	313.1A	bred	k	3wk_post	7	3	49.104	15.05	200	2.99	2.0123	49.5	501.3	4.84
367	313.1C	AMC	k	3wk_post	7	0	53.194	15.09	218	1.89	1.8962	50.3	550.1	4.54
355	313.1D	AMC	k	3wk_post	5	0	55.177	14.73	213	7.32	3.2255	53.1	303.9	4.98
348	314.1A	bred	f	at_wean	5	7	32.518	15.15	130	7.1	2.899	42.8	345.9	7.89
354	314.1B	AMC	f	3wk_post	5	0	48.911	14.89	210	2.25	2.3681	44.4	417.8	4.89
354	314.1C	bred	f	3wk_post	5	6	41.065	15.21	170	2.32	2.3465	35.1	427.7	5.57
348	314.1D	AMC	f	at_wean	5	0	47.627	14.68	194	5.05	2.3737	50.1	418.3	5.08
359	315.1A	AMC	k	3wk_post	7	0	49.845	14.84	206	1.12	2.1973	39.8	466	4.81
365	315.1B	bred	k	3wk_post	7	7	40.389	15.31	160	1.91	2.4446	33.5	412.2	5.68
359	315.1C	bred	k	3wk_post	7	7	41.144	15.3	164	1.51	1.922	42.4	528.9	5.66
365	315.1D	AMC	k	3wk_post	7	0	41.423	14.88	170	1.41	1.9214	47.3	533.9	5.33
372	336.1A	bred	f	at_wean	5	3	32.057	15.52	124	3.55	2.2015	46.8	456.4	7.16
372	336.1B	AMC	f	at_wean	5	0	45.325	15.13	195	3.69	2.3152	48.9	438.1	5.36
374	338.1B	bred	f	3wk_post	5	7	43.425	15.46	171	3.02	1.9807	43	495.2	6.05
374	338.1D	AMC	f	3wk_post	5	0	52.23	15.1	206	2.84	2.3857	47.4	420.6	5.12
375	341.1B	bred	k	at_wean	5	5	39.186	15.1	150	2.31	2.5986	30	388.9	6.02
375	341.1C	AMC	k	at_wean	5	0	50.587	14.72	190	5.98	3.5791	34.8	275.8	5.73
380	356.1A	bred	f	at_wean	2	7	34.852	15.04	130	5.11	3.5424	38.4	278.8
384	357.1B	bred	f	3wk_post	2	7	51.884	14.94	210	2.52	3.3251	32.4	297.6	4.51
386	357.1C	bred	f	at_wean	2	7	31.694	15.05	130	6.12	3.7052	39	265.1	8.17
381	357.1D	AMC	k	at_wean	2	0	49.365	14.24	185	9.4	4.0769	47.4	241.5	4.49
398	358.1A	bred	f	3wk_post	5	6	38.097	15.72	160	1.69	2.3466	31.6	426	6.38
404	358.1B	bred	f	at_wean	5	6	37.008	15.65	150	5.24	2.9797	40.4	337.9	6.32
398	358.1C	AMC	f	3wk_post	5	0	45.196	14.88	190	1.47	2.306	38.2	433.6	5.01
397	359.1A	bred	k	at_wean	5	7	37.725	15.5	140	1.44	2.3915	36.9	415.4	7.53
397	359.1B	AMC	k	at_wean	5	0	53.803	14.8	200	1.07	2.0554	40.6	483.2	5.49
385	361.1B	AMC	k	at_wean	2	0	47.119	14.27	170	7.6	3.7716	42.5	263.5	5.7
383	363.1A	bred	k	3wk_afte	2	0	47.149	14.76	179	3.84	3.3912	37.2	295.3	5.19
389	363.1B	bred	k	3wk_post	2	7	47.027	14.55	179	4.38	3.4219	41	288.6	4.72
399	367.1A	bred	k	3wk_post	5	1	51.363	15.46	210	2.49	2.5549	30.8	386.9	4.61
402	372.1A	bred	f	3wk_post	5	7	41.587	15.36	180	3.11	2.6105	38.7	378.6	5.47
396	372.1B	bred	f	3wk_afte	5	0	48.63	14.88	220	4.27	2.6385	48.9	388.1	5.21
396	372.1C	AMC	f	3wk_afte	5	0	45.927	14.7	209	5.57	2.7252	47.5	361.9	5.29
400	373.1A	bred	f	at_wean	5	5	34.964	15.6	146	5.91	2.4257	42.1	421.2	6.36
394	374.1C	bred	f	3wk_post	5	6	42.469	15.31	180	4.11	2.6289	41.6	381.9	5.37
394	374.1D	AMC	f	3wk_post	5	0	47.957	14.98	200	3.12	2.8137	38	352.6	3.71
393	375.1A	bred	k	3wk_afte	5	0	54.474	14.87	210	2.56	2.476	34.6	402.5	4.72
393	375.1B	AMC	k	3wk_afte	5	0	53.789	14.63	210	2.47	2.6827	40.6	369.3	4.89
418	378.1A	AMC	f	3wk_afte	7	0	42.276	14.88	180	0.75	1.8291	40.9	543.8	5.04
418	378.1B	bred	f	3wk_afte	7	0	42.661	14.92	200	1.5	2.1287	43.6	499.5	5.04
395	379.1A	bred	k	3wk_post	5	7	38.897	15.33	164	3.56	2.198	42.5	455.5	5.94
395	379.1B	AMC	k	3wk_post	5	0	46.757	14.41	190	4.48	2.9487	46.9	345.1	5.04
408	380.1A	bred	f	at_wean	5	7	30.115	15.76	120	1.69	2.1023	33.1	478.2	6.72
408	380.1B	AMC	f	at_wean	5	0	47.606	15.02	200	2.21	2.4593	39.6	401.7	4.58
412	380.1C	bred	f	3wk_post	5	7	37.248	15.7	160	3.89	2.4606	45.5	418.2	7.03
414	382.1A	bred	f	3wk_post	5	7	37.156	15.41	150	1.93	2.1564	34.7	481.9	6.52
409	385.1A	bred	k	at_wean	5	7	35.415	15.05	152	5.35	2.768	40.2	364.3	5.59
409	385.1B	AMC	k	at_wean	5	0	44.784	14.63	194	7.53	2.5616	62.1	403.1	4.7
413	385.1C	bred	k	3wk_post	5	7	42.53	15.44	160	2.68	2.4628	36.8	409.4	6.26
406	386.1A	bred	f	3wk_post	5	7	36.137	15.76	160	3.06	2.3069	42.5	436.1	6.95
412	386.1B	AMC	f	3wk_post	5	0	43.941	14.97	190	2.28	2.2505	45.9	443.8	4.9
410	386.1C	bred	f	at_wean	5	7	35.127	15.27	140	3.06	2.5054	40.9	397.9	7.13
410	386.1D	AMC	f	at_wean	5	0	43.352	14.84	180	1.44	2.3185	40.9	433.7	5.33
406	386.1E	AMC	f	3wk_post	5	0	47.219	15	200	2.77	2.2221	50	447.2	5.08
423	387.1A	AMC	k	3wk_afte	7	0	43.113	15.06	180	0.37	2.0543	37.8	482.9	5.71
423	387.1B	bred	k	3wk_afte	7	0	47.451	15.08	190	0.64	2.5107	36.6	395.1	5.2
417	389.1B	AMC	k	3wk_post	7	0	48.381	14.59	180	0.37	2.2997	30.1	453	6.85
417	389.1C	bred	k	3wk_post	7	2	44.083	14.95	180	1.66	2.1523	44.4	445.4	5.8
419	391.1A	AMC	k	3wk_afte	7	0	47.997	14.34	200	0.92	1.9468	51.8	524.8	4.21
419	391.1B	bred	k	3wk_afte	7	0	49.969	14.6	210	0.65	2.0472	50.3	487.9	4.19
432	394.1A	bred	f	3wk_post	5	1	45.149	15.85	180	2.83	3.1048	40	321.2	5.91
432	394.1B	AMC	f	3wk_post	5	0	44.517	14.9	180	0.67	2.1308	26.6	468.7	5.39
434	394.1C	AMC	f	3wk_post	5	0	45.686	15.3	190	1.99	2.4297	36.6	412.1	4.77
427	395.1C	AMC	k	at_wean	5	0	52.728	14.96	200	1.35	2.3887	38	418.2	4.85
427	395.1E	bred	k	at_wean	5	7	36.76	15.12	140	3.85	2.8462	37.2	353.5	6.85
430	398.1B	AMC	f	3wk_post	5	0	45.114	15.01	190	2.64	2.4616	38.6	402.8	5.28
434	400.1A	bred	f	3wk_post	5	7	41.178	15.66	180	2.99	2.3335	36.3	431.7	4.94
428	402.1A	AMC	f	at_wean	5	0	50.107	15.11	210	5.64	2.9017	42.5	336.5	5.44
428	402.1B	bred	f	at_wean	5	7	29.876	15.58	120	2.65	2.2972	38	446.6	8.02
430	402.1C	bred	f	3wk_post	5	7	37.115	15.21	160	2.71	2.33	46.7	431.1	6.52
425	404.1A	bred	f	3wk_post	5	2	50.929	15.44	200	2.17	2.4561	34.4	409.8	4.56
425	404.1B	AMC	f	3wk_post	5	0	50.059	15.03	220	1.68	2.3204	43.2	427.9	4.98
440	406.1C	bred	f	3wk_post	5	7	38.055	15.5	160	3.2	2.3113	40.8	429.9	6.06
440	406.1D	AMC	f	3wk_post	5	0	45.093	15.28	200	1.77	2.238	44.2	451	4.88
438	408.1D	bred	f	at_wean	5	6	34.091	15.56	140	2.93	2.4727	39.1	402.1	6.11
438	408.1E	AMC	f	at_wean	5	0	42.893	15.29	190	3.68	2.6315	44.3	374.7	4.98
442	412.1A	bred	f	at_wean	5	6	32.606	15.58	140	3.32	2.2278	41.8	450.7	7.35
442	412.1B	AMC	f	at_wean	5	0	41.822	14.89	180	3.42	2.3629	40.9	419.3	5.5
436	412.1D	AMC	f	at_wean	5	0	42.724	14.77	180	1.84	2.2832	40.8	438.3	5.73
436	412.1E	bred	f	at_wean	5	5	38.79	15.32	160	3.19	2.6091	32.6	391.2	5.89
441	417.1C	bred	k	at_wean	2	1	50.677	14.94	180	6.26	4.4034	36.3	224	5.65
445	427.1A	bred	k	3wk_post	2	7	49.357	14.84	190	2	2.5953	38.9	387.1	5.25
447	427.1B	bred	k	3wk_post	2	7	51.789	14.92	200	2.37	2.555	43.4	387.5	4.69
449	427.1C	bred	k	at_wean	2	7	39.959	14.76	150	4.33	3.7293	33	265.3	7.81
446	428.1A	AMC	f	at_wean	2	0	46.599	15.2	190	5.99	3.667	43.2	269.6	4.5
444	428.1B	AMC	f	3wk_post	2	0	44.573	14.93	180	2.41	2.7063	34.5	366.5	5.88
446	428.1C	bred	f	at_wean	2	7	37.806	15.21	150	4.59	3.5114	34.9	282.5	7.16
444	428.1D	bred	f	3wk_post	2	7	43.606	14.97	190	3.29	2.9316	39	336.6	5.38
452	430.1A	bred	f	at_wean	2	6	40.896	14.87	160	3.97	3.5699	33	279.1	6.79
452	430.1B	AMC	f	at_wean	2	0	43.451	14.7	180	4	3.3773	36.7	295	6.19
443	431.1A	AMC	k	3wk_post	2	0	54.347	13.88	200	5.53	3.4691	45.5	287.3	5.68
443	431.1B	bred	k	3wk_post	2	6	50.504	14.56	190	3.82	2.9885	42.3	333.7	5.19
448	434.1A	AMC	f	3wk_post	2	0	47.128	15.04	190	3.88	3.1781	36.2	309	5.74
448	434.1B	bred	f	3wk_post	2	7	44.957	15.28	190	1.34	2.2854	34.5	431.2	5.47

## Sheet: ELISA
pair	mouseID	state	geno	collected	Age	weaned	IGF1cor	IGFBP5cor
216	194.1B	AMC	f	at_wean	2	0	10.4711	72.447
215	194.1D	AMC	k	at_wean	2	0	5.96332	67.7562
212	195.1F	bred	f	3wk_post	2	7	10.9971	64.899
213	196.1A	bred	k	3wk_post	2	7	2.94435	98.4058
213	196.1B	AMC	k	3wk_post	2	0	7.35302	85.5186
214	197.1A	bred	f	3wk_post	2	7	7.33899	63.4481
215	197.1B	bred	k	at_wean	2	7	6.18304	80.7285
215	198.1A	AMC	k	at_wean	2	0	4.24092	69.6094
216	198.1B	AMC	f	at_wean	2	0	8.10399	68.138
221	198.1C	AMC	k	3wk_post	2	0	14.6404	105.822
212	198.1D	AMC	f	3wk_post	2	0	15.5507	75.6549
216	199.1B	bred	f	at_wean	2	5	11.0871	56.9998
217	199.1C	bred	k	at_wean	2	7	9.70845	89.9537
211	201.1A	AMC	k	3wk_post	2	0	4.15338	72.1605
217	202.1E	AMC	k	at_wean	2	0	6.78098	85.7803
220	203.1A	bred	f	at_wean	2	7	7.37534	62.8705
220	203.1D	AMC	f	at_wean	2	0	12.149	85.7345
218	203.1E	AMC	f	at_wean	2	0	17.9579	69.8453
214	204.1A	AMC	f	3wk_post	2	0	12.3539	63.9776
222	204.1B	AMC	f	3wk_post	2	0	13.5496	77.5651
221	204.1C	bred	k	3wk_post	2	7	5.69735	76.0972
222	204.1E	bred	f	3wk_post	2	7	7.57936	45.0268
245	211x213	bred	k	at_wean	2	7	10.802	79.1553
247	211x221	bred	k	3wk_post	2	7	3.81838	68.3191
247	211x221A	AMC	k	3wk_post	2	0	3.82975	87.4269
246	212x222	bred	f	3wk_post	2	5	4.13349	14.4901
246	212x222A	AMC	f	3wk_post	2	0	8.967	71.5905
256	213x212	bred	k	at_wean	2	7	9.14898	69.8499
249	215x213	bred	k	at_wean	2	7	9.9551	69.5833
249	215x213A	AMC	k	at_wean	2	0	11.576	82.1166
251	215x221	bred	k	3wk_post	2	6	3.56815	73.4499
251	215x221A	AMC	k	3wk_post	2	0	8.11774	79.0499
250	216x222	bred	f	3wk_post	2	7	9.098	54.8128
250	216x222A	AMC	f	3wk_post	2	0	10.9288	47.718
253	217x211	bred	k	3wk_post	2	7	4.31883	66.7833
253	217x211A	AMC	k	3wk_post	2	0	3.51128	63.6499
255	217x215	bred	k	at_wean	2	7	5.74766	79.3877
255	217x215A	AMC	k	at_wean	2	0	7.87287	92.3678
252	220x212	bred	f	at_wean	2	6	29.0301	87.1833
252	220x212A	AMC	f	at_wean	2	0	14.1535	99.8499
254	220x216	bred	f	3wk_post	2	7	6.76578	59.6968
254	220x216A	AMC	f	3wk_post	2	0	7.33134	50.955
257	222x220	bred	f	at_wean	2	7	7.51871	38.0499
258	245.1A	bred	f	3wk_post	2	7	9.20583	62.0794
260	245.1B	bred	f	at_wean	2	6	23.5705	71.7895
258	245.1C	AMC	f	3wk_post	2	0	11.2217	52.9489
260	245.1D	AMC	f	at_wean	2	0	10.7515	65.5796
264	247.1A	AMC	f	at_wean	2	0	9.92271	58.8613
262	247.1B	bred	f	3wk_post	2	7	12.2732	68.746
264	247.1D	bred	f	at_wean	2	7	8.66829	57.3109
261	249.1A	bred	k	3wk_post	2	7	5.84517	82.6591
261	249.1B	AMC	k	3wk_post	2	0	4.59809	73.3113
263	250.1A	bred	k	at_wean	2	7	7.61415	74.3651
265	250.1B	bred	k	at_wean	2	7	8.10292	81.807
265	250.1C	AMC	k	at_wean	2	0	23.3823	79.3264
269	250.1D	bred	k	at_wean	2	7	10.8728	76.9775
263	250.1E	AMC	k	at_wean	2	0	6.71867	91.2127
269	250.1F	AMC	k	at_wean	2	0	9.98695	87.1304
266	251.1A	AMC	f	at_wean	2	0	15.4884	61.652
266	251.1B	bred	f	at_wean	2	7	7.34081	55.7605
261	253.1A	AMC	k	3wk_post	2	0	1.30435	82.0069
268	254.1A	AMC	f	3wk_post	2	0	11.2867	50.3402
268	254.1C	bred	f	3wk_post	2	7	10.2454	69.6156
271	255.1B	bred	k	3wk_post	2	6	8.69551	61.5647
271	255.1C	AMC	k	3wk_post	2	0	8.61958	67.5586
271	255.1D	AMC	k	3wk_post	2	0	9.11665	80.8919
272	256.1A	AMC	f	at_wean	2	0	4.82354	79.3017
270	256.1B	bred	f	3wk_post	2	7	5.47239	62.1763
270	256.1C	AMC	f	3wk_post	2	0	10.3883	66.213
289	258.1A	bred	k	3wk_post	2	7	7.77161	106.186
289	258.1B	AMC	k	3wk_post	2	0	9.93846	83.9842
303	258.1C	bred	k	at_wean	2	7	8.78121	79.3828
303	258.1E	AMC	k	at_wean	2	0	9.96704	85.9453
288	260.1A	AMC	f	3wk_post	2	0	15.1698	83.7396
302	260.1B	bred	f	at_wean	2	7	10.4643	75.1493
288	260.1C	bred	f	3wk_post	2	7	12.2593	68.9384
302	260.1D	AMC	f	at_wean	2	0	11.107	44.9506
292	261.1B	bred	f	at_wean	2	7	6.71817	33.5867
292	261.1E	AMC	f	at_wean	2	0	10.5948	47.7763
296	262.1A	bred	f	3wk_post	2	7	7.77134	51.1758
296	262.1C	AMC	f	3wk_post	2	0	8.55169	55.2163
300	263.1A	AMC	f	3wk_post	2	0	11.9769	38.8383
300	263.1D	bred	f	3wk_post	2	7	9.70816	71.838
291	264.1B	bred	k	3wk_post	2	7	4.21121	76.292
293	264.1C	AMC	k	3wk_post	2	0	7.69837
293	264.1D	bred	k	3wk_post	2	7	10.3457
291	264.1E	AMC	k	3wk_post	2	0	9.00552	107.058
295	269.1C	bred	k	at_wean	2	7	7.96084	61.1096
295	269.1E	AMC	k	at_wean	2	0	4.01647	78.4796
301	271.1A	bred	k	3wk_post	2	6	8.25338	58.8579
310	291.1A	AMC	f	at_wean	2	0	12.9363	74.3181
310	291.1F	bred	f	at_wean	2	7	5.15674	68.6039
304	292.1A	bred	f	3wk_post	2	7	10.4015	65.9372
304	292.1B	AMC	f	3wk_post	2	0	7.70995	66.6991
306	295.1A	AMC	f	at_wean	2	0	10.4153	80.6039
306	295.1B	bred	f	at_wean	2	7	6.30354	74.3181
311	296.1A	AMC	k	3wk_post	2	0	9.38285	59.461
311	296.1B	bred	k	3wk_post	2	7	3.53244	64.0324
309	296.1C	AMC	k	at_wean	2	0	2.83281	70.6328
309	296.1D	bred	k	at_wean	2	7	7.44407	73.237
313	299.1A	bred	k	3wk_post	2	6	6.45073	76.2578
315	299.1B	bred	k	3wk_post	2	7	7.41531	121.904
313	299.1C	AMC	k	3wk_post	2	0	7.90654	74.6953
315	299.1D	AMC	k	3wk_post	2	0	12.4349	89.7446
305	302.1A	bred	k	at_wean	2	7	10.1634	69.5562
305	302.1B	AMC	k	at_wean	2	0	10.7692	66.3181
307	302.1C	AMC	k	3wk_post	2	0	9.84936	76.8828
307	302.1D	bred	k	3wk_post	2	7	9.77	83.5495
312	303.1A	AMC	f	at_wean	2	0	10.8598	65.0078
312	303.1B	bred	f	at_wean	2	7	11.5227	61.362
314	303.1D	bred	f	at_wean	2	6	8.40097	59.9794
380	356.1A	bred	f	at_wean	2	7	10.2589	63.0672
384	357.1B	bred	f	3wk_post	2	7	14.5459	72.7827
386	357.1C	bred	f	at_wean	2	7	9.13848
381	357.1D	AMC	k	at_wean	2	0	0.991831	61.8508
385	361.1B	AMC	k	at_wean	2	0	8.1857	69.9835
389	363.1B	bred	k	3wk_post	2	7	12.5251	77.6734
445	427.1A	bred	k	3wk_post	2	7
447	427.1B	bred	k	3wk_post	2	7
449	427.1C	bred	k	at_wean	2	7
446	428.1A	AMC	f	at_wean	2	0
444	428.1B	AMC	f	3wk_post	2	0
446	428.1C	bred	f	at_wean	2	7
444	428.1D	bred	f	3wk_post	2	7
452	430.1A	bred	f	at_wean	2	6
452	430.1B	AMC	f	at_wean	2	0
443	431.1A	AMC	k	3wk_post	2	0
443	431.1B	bred	k	3wk_post	2	6
448	434.1A	AMC	f	3wk_post	2	0
448	434.1B	bred	f	3wk_post	2	7
